# Supplementary material for: Pharmacokinetic Modeling of Hydrocortisone by Including Protein Binding to Corticosteroid-Binding Globulin
Source: Pharmaceutics. 2022 May 30;14(6):1161. doi: 10.3390/pharmaceutics14061161 (PMC9231005; doi:10.3390/pharmaceutics14061161)
Supplement: Supplementary file 1 [file pharmaceutics-14-01161-s001.zip]

Archive with 1 entries (1 files):
- pharmaceutics-1681893-supplementary.pdf
